# Supplementary material for: The Association between Term Chorioamnionitis during Labor and Long-Term Infectious Morbidity of the Offspring
Source: J Clin Med. 2024 Jan 31;13(3):814. doi: 10.3390/jcm13030814 (PMC10856245; doi:10.3390/jcm13030814)
Supplement: Supplementary file 1 [file jcm-13-00814-s001.zip]

Archive with 1 entries (1 files):
- jcm-2816486-SI.pdf
